# Supplementary material for: A Systematic Review Examining the Approaches Used to Estimate Interindividual Differences in Trainability and Classify Individual Responses to Exercise Training
Source: Front Physiol. 2021 Nov 8;12:665044. doi: 10.3389/fphys.2021.665044 (PMC8606564; doi:10.3389/fphys.2021.665044)
Supplement: Supplementary file 1 [file Table_1.XLSX]

## Sheet: S1.  List of related articles
Reference	Included a detailed discussion defining sources of variation?	Described an approach to analyze interindividual differences in trainability or classify individual responses using theoretical arguments or data simulations?	Used original data to demonstrate an approach?	Systematically determined extent to which approaches are being adopted?
Atkinson et al., 2015 (review)	Yes	Yes: SDIR	No	No
Hecksteden et al., 2015 (review)	Yes	Yes: Repeated measures and repeat intervention to estimate interindividual differences in trainability Multiple approaches for response classification	No	No
Hopkins et al, 2015 (editorial)	No	Yes: SDIR	No	No
Williamson et al., 2017 (review)	No	Yes: SDIR	No	No*
Swinton et al., 2018 (review)	Yes	Yes: SDIR and SDIR to predict proportion of true responses to exercise Confidence intervals for repsonse classification	No	No
Bonafiglia et al., 2018 (original research)	No	No	Yes: Confidence intervals and probabilities for response classification	No
Hecksteden et al., 2018 (original research)	No	Yes: Multiple methods for estimating interindividual differences in trainability Repeat measures, linear regressions, and confidence intervals for response classification	Yes: See left	No
Atkinson et al. 2019 (review)	No	Yes: SDIR and using the SDIR to predict proportion of true responses to exercise	No
Bonafiglia et al., 2019a (review)	Yes	Yes: SDIR	No	No
Bonafiglia et al., 2019b (original research)	No	No	Yes: Repeat measures, monoexponential and linear regressions, and confidence intervals for response classification	No
Ross et al., 2019b (consensus statement)	Yes	Yes: Multiple methods for estimating interindividual differences in trainability and classifying individual responses	Yes: See left	No
Voisin et al., 2019 (review)	Yes	Yes: Multiple methods for estimating interindividual differences in trainability	No	No
Bonafiglia et al., 2020 (textbook chapter)	Yes	No	No	No
Chrzanowski-Smith et al., 2020 (review)	Yes	No	No	No
Dankel et al., 2020 (current opinion)	No	Yes: Levene's test and 95% CI of control group to identify 'true' responders or non-responders to exercise	Yes: See left	No
Current systematic review	No	No	No	Yes
*Authors searched “relevant literature databases” for studies examining VO2max responses; not a systematic review.
SDIR, standard deviation of individual responses; CI, confidence interval

## Sheet: S2. PRISMA Checklist
Section/topic	#	Checklist item	Reported on page #
TITLE
Title	1	Identify the report as a systematic review, meta-analysis, or both.	1
ABSTRACT
Structured summary	2	Provide a structured summary including, as applicable: background; objectives; data sources; study eligibility criteria, participants, and interventions; study appraisal and synthesis methods; results; limitations; conclusions and implications of key findings; systematic review registration number.	2, 3
INTRODUCTION
Rationale	3	Describe the rationale for the review in the context of what is already known.	4, 5
Objectives	4	Provide an explicit statement of questions being addressed with reference to participants, interventions, comparisons, outcomes, and study design (PICOS).	5
METHODS
Protocol and registration	5	Indicate if a review protocol exists, if and where it can be accessed (e.g., Web address), and, if available, provide registration information including registration number.	N/A (no registered protocol)
Eligibility criteria	6	Specify study characteristics (e.g., PICOS, length of follow-up) and report characteristics (e.g., years considered, language, publication status) used as criteria for eligibility, giving rationale.	6
Information sources	7	Describe all information sources (e.g., databases with dates of coverage, contact with study authors to identify additional studies) in the search and date last searched.	6
Search	8	Present full electronic search strategy for at least one database, including any limits used, such that it could be repeated.	6 and supplemental "S2"
Study selection	9	State the process for selecting studies (i.e., screening, eligibility, included in systematic review, and, if applicable, included in the meta-analysis).	7
Data collection process	10	Describe method of data extraction from reports (e.g., piloted forms, independently, in duplicate) and any processes for obtaining and confirming data from investigators.	7
Data items	11	List and define all variables for which data were sought (e.g., PICOS, funding sources) and any assumptions and simplifications made.	7
Risk of bias in individual studies	12	Describe methods used for assessing risk of bias of individual studies (including specification of whether this was done at the study or outcome level), and how this information is to be used in any data synthesis.	Supplemental "S4"
Summary measures	13	State the principal summary measures (e.g., risk ratio, difference in means).	Table 1
Synthesis of results	14	Describe the methods of handling data and combining results of studies, if done, including measures of consistency (e.g., I2) for each meta-analysis.	Figure 2
Risk of bias across studies	15	Specify any assessment of risk of bias that may affect the cumulative evidence (e.g., publication bias, selective reporting within studies).	N/A
Additional analyses	16	Describe methods of additional analyses (e.g., sensitivity or subgroup analyses, meta-regression), if done, indicating which were pre-specified.	N/A
RESULTS
Study selection	17	Give numbers of studies screened, assessed for eligibility, and included in the review, with reasons for exclusions at each stage, ideally with a flow diagram.	8 and Figure 1
Study characteristics	18	For each study, present characteristics for which data were extracted (e.g., study size, PICOS, follow-up period) and provide the citations.	Supplemental "S3"
Risk of bias within studies	19	Present data on risk of bias of each study and, if available, any outcome level assessment (see item 12).	N/A
Results of individual studies	20	For all outcomes considered (benefits or harms), present, for each study: (a) simple summary data for each intervention group (b) effect estimates and confidence intervals, ideally with a forest plot.	N/A
Synthesis of results	21	Present results of each meta-analysis done, including confidence intervals and measures of consistency.	N/A
Risk of bias across studies	22	Present results of any assessment of risk of bias across studies (see Item 15).	N/A
Additional analysis	23	Give results of additional analyses, if done (e.g., sensitivity or subgroup analyses, meta-regression [see Item 16]).	N/A
DISCUSSION
Summary of evidence	24	Summarize the main findings including the strength of evidence for each main outcome; consider their relevance to key groups (e.g., healthcare providers, users, and policy makers).	12
Limitations	25	Discuss limitations at study and outcome level (e.g., risk of bias), and at review-level (e.g., incomplete retrieval of identified research, reporting bias).	N/A
Conclusions	26	Provide a general interpretation of the results in the context of other evidence, and implications for future research.	12 to 16
FUNDING
Funding	27	Describe sources of funding for the systematic review and other support (e.g., supply of data); role of funders for the systematic review.	20

## Sheet: S3. Approaches for variability
Reference(s)	Brief Approach Description
Atkinson and Batterham 2015; Hopkins 2015	SDIR: estimates interindividual differences in trainability by subtracting observed variability in control from observed variability in exercise
Hecksteden et al. 2015, 2018	Repeated measures: uses repeated measures to obtain ‘true response’ estimates, which are calculated as slopes of individualized linear regressions (dependent variable: observed measure; independent variable: time). Interindividual differences in trainability are then estimated by appraising the variability in individual slopes against a SWC or MCID.
Dankel and Loenneke 2020	Levene's test: compares variability in observed responses to control and exercise groups using a Levene’s test. Interindividual differences in trainability are considered present if Levene’s test is significant with the exercise group having larger variability in observed responses.

## Sheet: S4. Search Terms
	Combined with AND
Term	Exercise Training	Individual Response
OR	Aerobic exercise training	Adverse responder
OR	Aerobic training	Adverse response
OR	Continuous endurance training	Dichotomous classification
OR	Endurance training	High responder
OR	Exercise Intervention	High-responder
OR	Fitness training	Individual differences
OR	High intensity interval training	Individual heterogeneity
OR	High-intensity intermittent training	Individual observed responses
OR	High-intensity interval training	Individual patterns of response
OR	Interval training	Individual trainability
OR	Isometric Training	Individual variability
OR	Moderate intensity continuous training	Interindividual heterogeneity
OR	Moderate-intensity continuous training	Inter-individual heterogeneity
OR	Physical training	Interindividual responses
OR	Plyometric training	Inter-individual responses
OR	Resistance exercise training	Interindividual variability
OR	Resistance training	Inter-individual variability
OR	Resistance-type exercise training	Likely Responder
OR	Sprint interval training	Low responder
OR	Sprint training	Low-responder
OR	Sprint-interval training	Non responder
OR	Strength training	Non response
OR	Strength-type exercise training	Non-responder
OR	Strength-type training	Non-response
OR	Tabata training	Patient by treatment interaction
OR	Wingate training	Patient-by-treatment interaction
OR		Patterns of response
OR		Probable responder
OR		Responder
OR		Response classification
OR		Response heterogeneity
OR		Response levels
OR		Response patterns
OR		Response thresholds
OR		Response variability
OR		Response variation
OR		Responsiveness
OR		SDir
OR		SDr
OR		Standard deviation of individual response
OR		Subject by training interaction
OR		Subject by treatment interaction
OR		Subject-by-training interaction
OR		Subject-by-treatment interaction
OR		Trainability
OR		True response
OR		Uncertain responder
OR		Unlikely Responder

## Sheet: S5. Study characteristics
First Author	Year	Journal	Category for interindividual variabitliy analysis (0 = no statistical approach; 1 = statistical; categories explained in Table 1)	Category for classifying individual responses (0 = zero-based threshold; 1 = considered error or a SWC/MCID; 2 = considered both error and a SWC/MCID; N/A = did not classify or did classify but approach was unclear due to not enough information reported; categories explained in Table 1)	Specific Classification Method: What was the response threshold?	Participant characteristics (Health status, activity status, age group)	M, F, or M/F	Training groups	Training Code	Training doses	Training duration (weeks) (1 month = 4 weeks)	Total # prescribed sessions	Frequency (sessions per week)	Specific Outcomes
Ahtiainen	2016	Age	0	1	SWC: 1x SD EX mean change	Healthy, not trained, adults	M/F	RT (combined from 10 studies)	RT	7-10 exercises per session (whole body) Specific doses varied across 10 studies; too much info to put here.	20-24	40 - 48	2	Muscle strength (1RM), Muscle size (DXA, MRI)
Ahtiainen	2020	Scand J Med Sci Sports	0	1	1x TE	Healthy, not trained, adults	M/F	RT (combined from 2 projects)	RT	Progressive RT program	21	42	2	Systolic BP (cuff), triglycerides (assays for all), cholesterol, HDL-C, FBG, fasting insulin, HOMA-IR
Álvarez	2017	Front Physiol	0	1	2x TE	Insulin resistant, sedentary, adults	F	HIIT	AT	HIIT: 70-100% HRpredmax, 8-12 x 60s	10	30	3	body mass, BMI, WC, skinfolds (x3), SBP, DBP, FGL, FI, 1RM (leg extenstion), 1RM (upper row)
Álvarez	2017	Front Physiol	0	1	2x TE	Insulin resistant, sedentary, children	M/F	HIIT	AT	HIIT: 70-100% Hrmax, 8-12 x 40-60s	6	18	3	FGL, FI, HOMA-IR, SBP, DBP, body mass, skinfolds (x3), BMI, WC, 1RM (leg extenstion), 1RM (upper row)
Álvarez	2017	J Appl Physiol	0	1	2x TE	Overweight/obese and IR, sedentary, adults	F	HIIT RT	ATRT	HIIT: 70-100% HRmax,12 x 60s RT:20-50% 1RM, 12 x 60s, 4 exercises	12	36	3	fat mass, muscle mass, skinfold (x2), SBP, DBP, FGL, FI, HOMA-IR, 1RM Bicep Curl, 1RM Leg Extension, 1RM Shoulder Press, 1 RM Upper Row
Álvarez	2018	Pediatric Obesity	0	1	2x TE	Healthy, not trained, children	M/F	RT-High frequency RT-Low frequency HIIT-High frequency HIIT-Low frequency	ATRT	Progressive RT program_x000D_ Progressive HIIT program	6	HF: 18 LF: 12	HF: 3 LF: 2	FGL (all assay), fasting insulin, HOMA-IR
Álvarez	2018	Int J Obesity	0	1	2x TE	Healthy, not trained, children	M/F	RT HIIT	ATRT	Progressive RT program Progressive HIIT program	6	18	3	HOMA-IR (assay), WC (tape), 1RM (1RM max test)
Álvarez	2018	Scand J Med Sci Sports	0	1	2x TE	Overweight/obese and IR, not trained, adults	F	HIT RT ATRT	ATRT	HIIT: 70-100% HRpredmax, 7x20-30s RT: Failure 8-10 reps x 3 sets x 4 exercises ATRT: HIT+RT	12	HIT: 36 RT: 24 ATRT: 60	3 2 5	body mass (scale), BMI, WC (tape), skinfolds (caliper), BP (auto monitor), blood (enzymatic methods, radioimmunoassay), muscle strength (1 RM), CRF (UKKwt)
Álvarez	2018	Front Physiol	0	1	2x TE	Overweight/obese, prehypertensive and normotensive, sedentary, adults	F	HIIT	AT	70-100% HRmax, 7-10 x 60s	16	48	3	body mass (scale), BMI, WC (tape), skinfolds (caliper), fat mass (bioimpendence), muscle mass (bioimpedence), BP (auto monitor), RHR(monitor), FGL (all assays), TC, LDL-C, HDL-C, TG, 1RM, 2 KMWT
Álvarez	2019	Scand J Med Sci Sports	0	1	2x TE	Overweight/obese and hyperglycemic, sedentary, adults	F	ATRT	ATRT	RT: 10-20% 1RM or body weight, 8 exercises, 50 min AT: 70% HRmax, 30 min	20	60	3	body mass, WC, fat mass, lean mass, SBP, DBP, TC, LDL-C, HDL-C, TG, RHR
Astorino	2014	PLoS One	0	1	1x CV	Study 1: Healthy, active, adults Study 2: Healthy, sedentary, adults	M/F F	SIT HIIT	AT	SIT: 200-300% Wmax, 4-6 Wingates HIIT: 60-90% Wrmax, 6-10 x 60s	2 12	6 36	3 3	VO2max, HR, fat oxidation
Astorino	2018	Eur J Appl Physiol	0	1	2x TE	Healthy, active, adults	M/F	HIIT	AT	HIIT: 130% VT, 8-10 x 60s	3	9	3	VO2max, time trial, ventilatory threshold
Bakker	2018	Med Sci Sport Ex	0	1	SWC/MCID	Heart failure, not stated, adults	M/F	Various	AT	Various: Amalgamation of four studies	Various	Various	Various	VO2peak
Barbalho	2017	Exp Gerontology	0	1	2x TE	healthy, not trained, adults	F	RT-High volume RT-Low volume	RT	Progressive RT program	12	24	2	1 RM leg press, 1 RM bench press, 30s chair stand, 30 s arm curl, body weight, WC, 6-min walk test
Barbeau	2003	Cdn J Appl Physiol	0	N/A		Obese, not trained, adolescents	M/F	MICT-Lower intensity MICT-Higher intensity	AT	55-60% VO2peak, 250 kcal 75-80% VO2peak, 250 kcal	32	160	5	Leptin
Bonafiglia	2016	PLoS One	0	1	2x TE	healthy, active, adults	M/F	MICT SIT	AT	MICT: 65% WRpeak, 30 mins SIT: 170% WRpeak, 8 x 20s	3	12	4	VO2peak, lactate threshold, HR
Bonafiglia	2018	Phys Rep	0	2	TE + SWC/MCID (confidence interval)	healthy, active, adults	M	MICT	AT	65% WRpeak, 30 mins	4	15 (one week only had 3 sessions)	4	VO2max, WRpeak
Bonafiglia	2019	Phys Rep	1	N/A		obese, sedentary, adults	M/F	See Bonafiglia 2019 above	AT	LALI: 50% 180kcal (F) 300kcal (M) HALI: 50% 360 600 kcal HAHI: 75% 360-600 kcal	24	120	5	Canadian Healthly Eating Index Scores, sedentary time, energy intake, total physical activity
Bonafiglia	2019	Eur J Appl Physiol	0	2	TE + SWC/MCID (confidence interval)	obese, sedentary, adults	M/F	MICT-Low amount low intensity MICT-High amount high intensity MICT-High amount high intensity *Note: results are analyzed on TOTAL	AT	LALI: 50% 180kcal (F) 300kcal (M) HALI: 50% 360 600 kcal HAHI: 75% 360-600 kcal	24	120	5	VO2max
Bouchard	1990	Int J Obesity	0	N/A		Healthy and overweight, sedentary, adults	M	MICT	AT	55%VO2max, 54 min	14	168	12	body weight
Bouchard	1994	Obesity	0	N/A		healthy, sedentary, adults	M	MICT	AT	50-55% VO2max, 57 min	12	~160	~13	body weight, visceral fat
Bouchard	1999	J Appl Physiol	0	N/A		Healthy, sedentary, adults	M/F	MICT	AT	HR at 55-75% of VO2max, 50 min	20	60	3
Bouchard	2012	PLoS One	0	1	2x TE	Various	M/F	Various	AT	Various	Various	Various	Various	SBP, HDL-C, TG, fasting insulin
Boulé	2005	Diab Care	0	N/A		healthy, sedentary, adults	M/F	See Bouchard 1999 above	AT	See Bouchard 1999 above	HERITAGE	HERITAGE	HERITAGE	insulin, Insulin response to glucose, glucose effectiveness, glucose disappearance index
Brennan	2020	Med Sci Sport Ex	0	2	TE + SWC/MCID (confidence interval)	obese, sedentary, adults	M/F	See Bonafiglia 2019 above	AT	LALI: 50% 180kcal (F) 300kcal (M) HALI: 50% 360 600 kcal HAHI: 75% 360-600 kcal	24	120	5	total AT, total abdominal fat, visceral fat, subcutaneous abdominal fat, WC, body weight
Byrd	2019	Int J Env Res Pub Hlth	0	1	1x TE	Healthy, sedentary, adults	M/F	MICT+RT-Standardized MICT+HIIT+RT-Personalized	ATRT	Standardized: Progressive MICT and RTT programs Personalized: Progressive MICT, HIIT, and RT programs	13	60	3 TO 5	VO2max, METs Score
Cadore	2018	J Nutrition	0	1	2x TE	Healthy, untrained, adults	M	Strength-Endurance (SE) Endurance-strength (ES)	ATRT	SE: Progressive RT program, progressive MICT program - RT before END ES: Progressive MICT program, progressive RT program - END before RT	12	36	3	VO2max, Wmax
Castro	2019	PloS One	0	0	Quantiles	Healthy, sedentary, adults	M	MICT HIIT	AT	MICT: 70-75% HRR, 40 min HIIT: 90%HRR, 5 x 4min	8	28	3 to 4	Maxial power output (MPO)
Caudwell	2009	Pub Hlth Nutr	0	1	SWC/MCID	Overweight/obese, not stated, adults	M/F	MICT	AT	70% Hrmax, 500kcal	12	60	5	body mass, fat mass
Chen	2017	Biomed Gen Genom	0	1	SWC/MCID	Lower leg injury, not stated, adults	M/F	Rehab Exericse Program	OTHER	ATRT: Progressive RT and MICT program	6	18	3	CSAmax
Chmelo	2015	J Am Ger Soc	0	0	Zero based	Overweight/obese, sedentary, elderly	M/F	MICT RT	ATRT	MICT: 50-70% HRR, 15-30 min RT: Progressive RT program	20	80 60	4 3	VO2max, knee extensor strength, 400m walk time, gait speed, chair rise time, Short Physical Performance Battery Score
Churchward-Venne	2015	J Am Med Dir Assoc	0	0	Zero based	healthy prefrail and frail, not stated, elderly	M/F	RT	RT	Various: Amalgamation of three RT studies	12 to 24	36 to 72	2 to 3	Lean body mass, T1 fiber size, T2 fiber size, 1RM leg press, 1RM leg extension, chair-rise time
Croymans	2013	J Appl Physiol	0	N/A		Overweight/obese, sedentary, adults	M	RT	RT	Progressive RT program	12	36	3	Fat mass (DEXA), LBM (DEXA), strength (1RM), Glu AUC (enzymatic)
Dalleck	2015	DMSO	0	1	SWC/MCID	Healthy, sedentary, adults	M/F	MICT	AT	Progressive MICT+RT	14	42	3	WC, BG, HDL, SBP, TG
Dalleck	2016	J Fit Res	0	1	1x CV for VO2max Zero based for other outcomes	Healthy, sedentary, adults	M/F	MICT+RT-Standardized MICT+HIIT+RT-Personalized	ATRT	Standardized: Progressive MICT and RT programs Personalized: Progressive MICT, HIIT, and RT programs	13	39	3	HDL, TG, BG, SBP, VO2max, WC, BF, Bench pres 5RM, leg press 5RM, left leg stork stand, right leg stork stand
Damas	2019	J Appl Physiol	0	1	2x TE	Healthy, RT-trained, adults	M	RT-control RT-variable	RT	RT-control: Failure, 9-12 reps x 8 sets x 8 exercises RT-variable: variable RT program	8	16	2	Muscle CSA (ultrasound)
Damas	2019	JSCR	0	1	2x TE	Healthy, not trained, adults	M	RT-HF RT-LF	RT	Both groups: to failure 9-12 reps x 3 sets	8	16-40	5 2-3	CSA, 1RM
Davidsen	2011	J Appl Physiol	0	0	Quantiles	Healthy, not trained, adults	M	RT	RT	Progressive RT program	12	60	5	Muscle gain (DEXA), fiber size (histo)
de Lannoy	2017	PloS One	0	1	2x SD control group	See Brennan 2020	M/F	See Bonafiglia 2019 above	AT	See Bonafiglia 2019 above	See Brennan 2020	See Brennan 2020	See Brennan 2020	2hr glucose, fasting insulin, insulin AUC, , sedentary time
Del Giudice	2020	JSAMS	0	2	TE + SWC/MCID (confidence interval)	Healthy, active, adults	M	HIIT	AT	90-95% HRmax, 4x4min	4	16	4	VO2max relative, VO2max absolute, time to fatigue
Delgado-Floody	2019	Nutrition, Metabolism & Cardiovascular Diseases	0	1	2x TE	Obese, not trained, adults	M/F	RT	RT	40-60% 1RM, 20-35 reps x 1 set x 4-8 exercises	20	60	3	Body mass (scale), WC (tape), BP(x2), fasting glucose, HDL-C, TG
Denham	2019	Biomed J	0	N/A		Healthy, not stated, adults	M	SIT	AT	All-out, 4-6 sprints (sprint length not reported)	6	18	3	Sperm telomere length
Diaz-Vegas	2018	Sci & Sports	0	1	2x TE	Overweight/obese, not stated, adults	M	RT-concentric RT-eccentric	RT	body weight, 8 reps x 4 sets x 1 exercise	4	12	3	BMI, WC, SBP, DBP, Mean BP, VO2peak
Dionne	1993	Med Sci Sport Ex	0	N/A		Healthy, sedentary, adults	M	MICT	AT	Various - multicentre	Various - multicentre	Various - multicentre	Various - multicentre	VO2max
Edgett	2018	Clin Phys Func Img	0	1	2x TE	Heathy, active, adults	M/F	See Bonafiglia 2016 + See Raleigh 2016	AT	See Bonafiglia 2016 + See Raleigh 2016	See Bonafiglia 2016 + See Raleigh 2016	See Bonafiglia 2016 + See Raleigh 2016	See Bonafiglia 2016 + See Raleigh 2016	VO2max
Erskine	2010	Eur J Appl Physiol	0	1	1x SD	Healthy, not trained, adults	M	RT	RT	80% 1RM, 10 reps x 4 sets x 1 exercise	9	27	3	muscle force, MVC, muscle CSA, specific tension
Garcia	2016	Clin Phys Func Img	0	1	SWC/MCID	Healthy, RT-trained, adults	F	RT-Multiple set RT-Tri-set	RT	Progessive RT program	52	156	3	Deadlift 1RM
Goddard	2014	Int J Ex Sci	0	1	2x SEM	Healthy, active, adults	not stated	SIT	AT	all-out, 3 x 1 min	6	18	3	VO2max
Gray	2018	APNM	0	N/A		Healthy, active, adults	M/F	SIT	AT	all-out, 4-6 30s sprints	4	12	3	body weight, body fat, BMI, waist to hip ratio, glucose AUC, insulin AUC, insulin sensitivity, plasma vitamin B3, plasma NAD:NADP ratio, plasma NAMPT
Gross	2007	Med Sci Sport Ex	0	N/A		Healthy, END-trained, adults	M/F	HIIT-consecutive HIIT-nonconsecutive	AT	100%PPO, 8x2.5 mins	3	9	3	5km velocity, 5km power output, peak aerobic power output, VO2peak
Gurd	2016	APNM	0	1	2x TE	Healthy, active, adults	M/F	SIT	AT	Amalgamation of 5 studies	Amalgamation of 5 studies	Amalgamation of 5 studies	Amalgamation of 5 studies	VO2peak, time to completion, lactate threshold
Hagstrom	2018	Int J Sports Med	0	N/A	Not enough information provided	breast cancer survivor, sedentary, adults	F	RT	RT	8RM, 3 sets 8-10 reps	16	48	3	microRNAs
Hammond	2019	Med Sci Sport Ex	1	2	Probablistic categories using TE and SWC/MCID	See Brennan 2020	M/F	See Bonafiglia 2019 above	AT	See Bonafiglia 2019 above	See Brennan 2020	See Brennan 2020	See Brennan 2020	body weight, WC
Haun	2019	Front Physiol	0	0	Quantiles	Healthy, resistance-trained, adults	M	RT	RT	Progressive RT program	6	18	3	composite score of: VL muscle thickness, leg soft tissue, thigh circumference, VL fiber CSA
Hauser	2016	Med Sci Sport Ex	0	N/A		healthy, END-trained, adults	M	MICT-normobaric hypoxia MICT-hypobaric hypoxia Control	AT	Variable/complex	3	18	6	Hbmass
Hautala	2006	Eur J Appl Physiol	0	N/A		healthy, sedentary, adults	M/F	MICT RT	ATRT	MICT: 70-80% Hrmax, 30 min RT: 8-12 1RM, 1 set x 8-12 reps, 10 exercises	2	10	5	VO2peak
Hecksteden	2018	J Appl Physiol	1	2	Many methods including TE + SWC/MCID (confidence interval)	healthy, not trained, adults	M/F	MICT	AT	60% HRR and HR corresponding to lactate threshold	52	156	3	VO2max
Horak	2018	PloS One	0	1	SWC/MCID	Healthy, athletes, adults	M	RT - Explosive RT - Hypertrophy HIIT	ATRT	RT-EXP: 90% max power, 4 sets x 8 reps x 1 exercise RT-HYP: 75% max power, 6 sets x 2 exercises x reps not stated HIIT: 90% HRmax, 30 x 15 seconds	8	24	3	300 degree/s right leg extension, 60 degree/s right leg extension, right leg isometric extension, vertical jump, body fat %
Hubal	2005	Med Sci Sport Ex	0	N/A	Not enough information provided	Healthy, not stated, adults	M/F	RT	RT	Progessive RT program	12	Not stated	Not stated	Muscle CSA, Isometric MVC, 1RM MVC
Hvid	2017	Exp Gerontology	0	0	Quantiles	mobility-limited, sedentary, elderly	M/F	RT	RT	70-80% 1RM, 3 sets x 10 reps, 8 exercises	12	24	2	Total BDNF, mature BDNF
Islam	2019	APNM	0	1	50% CI using TE above 0	Healthy, active, adults	M/F	VICT SIT	AT	VICT: 85% HRpeak, 30 min SIT: All-out, 8 x 20s	4	16	4	VO2peak, TTF, 5km time trial, back extension, push-up, sit-up, right plank, left plank
Johannsen	2013	Diab Care	0	1	SWC/MCID	T2D, sedentary, adults	M/F	MICT RT MICT+RT	ATRT	MICT: 50-80% VO2max, 12 kkw RT: 2 sets x 10-12 reps x 9 exercises MICT+RT: 50-80% VO2max, 10 kkw + 2 sets x 10-12 reps x 9 exercises	36	108-180	3-5 3 3-4	VO2peak, estimated METs
Kacerovsky-Bielesz	2012	Diab Care	0	0	Quantiles	Offspring of T2D, not stated, adults	M/F	MICT RT	ATRT	MICT: 80-90% VT, 15-60 mins RT: Progressive RT program	26	52	2	myocellular ATP synthesis
Karavirta	2011	Med Sci Sport Ex	0	N/A		Healthy, not trained, adults	M/F	MICT RT MICT+RT	ATRT	MICT: Variable RT: Progressive Training Program	21	42 84	2 4	VO2max, MVC
Karavirta	2013	PLoS One	0	N/A		Healthy, not trained, adults	F	MICT RT MICT+RT	ATRT	MICT: Variable RT: Progressive Training Program	21	42 84	2 4	Heart rate complexity index
Keller	2011	J Appl Physiol	0	0	Quantiles	Healthy, sedentary, adults	M	MICT	AT	70% VO2max, 45min	6	24	4	VO2max
King	2008	Int J Obesity	0	1	SWC/MCID	Overweight/obese, sedentary, adults	M	MICT	AT	70%Hrmax, 500kcal	12	60	5	Body weight, body fat
Kneppers	2019	J Cach Sarc Muscle	0	0	Means clustering (quantiles)	COPD, not stated, adults	M/F	HIIT+RT+thigh electrostimulation+respiratory muscle training	ATRT	Unclear: insufficient detail	4	20	5	Aggregate score of qPCR and western blot data
Koufaki	2002	Med Sci Sport Ex	0	1	1x TE	End stage renal disease, not stated, adults	M/F	MIIT	AT	90% VO2 at ventilatory threshold, 3x 6-8 min	24	72	3	VO2peak, VO2 kinetics, VO2peak at ventilatory threshold
Krusnauskas	2020	Medicina	0	1	2x TE	Healthy, untrained, adults	M	SIT	AT	7.5% body weight, all-out 4-6x30sec	3	9	3	Sprint power output
Leddy	2016	J Neurol Phys Therap	0	N/A		post-stroke, not stated, adults	M/F	MICT	AT	70-80% Hrmax, 40 min	10	40	4	VO2submax (x3), peak treadmill speed
Leifer	2016	MSSE	1	1	2x TE	See Bouchard 2012	M/F	See Bouchard 2012 above	AT	See Bouchard 2012 above	See Bouchard 2012	See Bouchard 2012	See Bouchard 2012	Fasting insulin, TG, HDL-C, SBP
Leon	2002	Int J Sports Med	0	0	Quantiles	HERITAGE	M/F	See Bouchard 1999 above	AT	See Bouchard 1999 above	See Bouchard 1999 above	See Bouchard 1999 above	See Bouchard 1999 above	HDL
Leońska-Duniec	2018	J Sport Sci Med	0	N/A		Healthy, sedentary, adults	F	MICT	AT	Variable	12	36	3	BMI and Fat mass
Lortie	1984	Int J Sports Med	0	N/A		Healthy, sedentary, adults	M/F	MICT	AT	60-85% HRR, 40-45 min	20	Not stated	4 to 5	WRmax, MAP
Marsh	2020	RT:	0	0	Zero based	Healthy, not trained, adults	M/F	MICT RT	ATRT	MICT: Progressive MICT RT: Progressive RT	12	36	3	Leg press 1RM, Bench press 1RM, VO2max, TTE, Resting HR
Massie	2019	Ped Ex Sci	0	N/A		Healthy, not stated, adolescents	F	MICT	AT	60-70% VO2max, 30 min	12	36	3	Lab energy intake, free-living energy intake, total energy expenditure, activity energy expenditure
McLaren	2018	J Sport Sci	0	2	TE + SWC/MCID (confidence interval)	Healthy, team sport, adults	M	Various	OTHER	Variable (combination of HIIT, RT, sports-specific exercises, etc.)	8	72-96	9 to 12	Yo-yo Intermittent Recovery Test, 30m sprint, 20m sprint, 10m sprint, countermovement jump height, 1RM squat
McPhee	2010	Eur J Appl Physiol	0	0	Quantiles	Healthy, not trained, adults	F	MICT+HIIT	AT	MICT: 75% Hrmax, 45 min HIIT: 90%Hrmax, 5 x 2 min	6	18	3	Double leg VO2max, single leg VO2max
McPhee	2011	Exp Phys	0	0	Quantiles	Healthy, not trained, adults	F	MICT+HIIT	AT	MICT: 75% Hrmax, 45 min HIIT: 90%Hrmax, 5 x 2 min	6	18	3	SDH expression
Medrano	2020	Ped Diab	0	1	SWC/MCID	Overweight/obese, not stated, adolescents	M/F	MICT-RT	ATRT	MICT: 76% Hrpeak 60 mins RT: 10 min of various RT exercises	24	72	3	Body weight, heptic fat, abdominal fat, fat mass index, BMI, GGT, AST/ALT
Metcalfe	2016	APNM	0	N/A		Healthy, sedentary, adults	M/F	HIIT	AT	All-out, 1-2x10-20s	6	18	3	VO2max, glucose AUC, insulin AUC, insulin sensitivity
Mobley	2018	PloS One	0	0	Means clustering (quantiles)	Healthy, not trained, adults	M	RT	RT	Variable (undulation model)	12	36	3	VL thickness (DEXA)
Montero	2017	J Phys	0	1	1x TE	Healthy, not trained, adults	M	MICT+HIIT	AT	Variable	5	5 to 25	1 to 5	Wrmax
Morton	2018	Frontiers in Physiology	0	0	Quantiles	Healthy, RT-trained, adults	M	RT	RT	Variable: combined two groups	12	48	4	Type I CSA, Type II CSA, Lean body mass
Mueller	2015	Frontiers in human neuroscience	0	0	Zero based	Overweirght or obese, healthy, adults	M/F	MICT+RT	ATRT	MICT: 70-80% Hrmax, 30min RT: Not stated	12	24	2	Leptin, HDL-C, BDNF
Mulroy	2010	Physical therapy	0	1	SWC/MCID	Post-stroke, not stated, adults	M/F	Rehab	OTHER	Variable	6	24	4	Self-selected walking speed
Nascimento	2018	Clinical interventions in aging	0	0	Quantiles	Hypertensive and normotensive, untrained, elderly	F	RT	RT	Progressive	10	20	2	SBP
Nascimento	2020	Blood Pressure Monitoring	0	1	Varying TE methods	Healthy, sedentary or active, older adults	F	RT	RT	Progresive RT	10	20	2	SBP
Nunes	2020	Aging Clin & Exp Res	0	1	2x SEM	Healthy, inactive, older adults	F	RT	RT	Progressive RT	24	48 to 72	2 to 3	Skeletal muscle mass
Ogasawara	2016	Physiological genomics	0	0	Quantiles	Healthy, not trained, adults	M	RT	RT	70% 1RM, 3 sets x 10 reps x 2 exercises	12	36	3	MRI (muscle size)
Orssatto	2020	Sports Sciences for Health	0	1	SWC/MCID	Healthy, not trained, elderly	M/F	RT	RT	Varying and progressive RT protocol	9	27	3	Timed up and go, stair ascent, star descent, leg press 5-RM, CMJ height, lower limb lean mass,
Pandey	2015	Diabetes Care	0	1	SWC/MCID	T2D, sedentary, adults	M/F	See Johannsen 2013	ATRT	See Johannsen 2013	See Johannsen 2013	See Johannsen 2013	See Johannsen 2013	VO2peak
Park	2007	Am J Physiol Heart Circ Physiol	0	0	Zero based	Prehypertensive and stage I hypertensive, sedentary, adults	M/F	MICT	AT	50-70% VO2max, 20-40mins	24	72	3	Reactive hyperemia
Patel	2020	J. Vascular Surgery	0	N/A		Lower extremity peripheral artery disease, not stated, older adults	M/F	Rehab Exericse Program	OTHER	12-14 RPE, 15-40min	24	72	3	Maximal treadmill walking time
Peltonen	2018	EJAP	0	N/A	Not enough information provided	Healty, active, adults	M	RT	RT	Progressive	20	40	2	Rate of force development
Prestes	2015	Age	0	0	Quantiles	Healthy, sedentary, elderly	F	RT-Linear perioidization RT-Undulating periodization	RT	Progressive	16	32	2	Irisn, BDNF, IL1-Beta, and TLR-4
Prestes	2018	JSCR	0	0	SWC/MCID	Postmenopausal, sedentary, elderly	F	RT	RT	Progressive	16	32	2	Max leg press
Prud'homme	1984	MSSE	0	N/A		Healthy, active, adults* (MZ twins)	M/F	MICT+HIIT	AT	MICT: 60-85% HRR, 40-45mins HIIT: 80% HRR, 3x10mins	20	80-100	4 to 5	VO2max, aerobic threshold, anaerobic threshold
Radnor	2017	JSCR	0	1	SWC/MCID	Healthy, active, children	M	RT-Traditional RT-Plyometric RT-Traditional+Plyometric	RT	Variable and progressive	6	12	2	Acceleration (first 10m of sprint), and maximal running velocity during sprint, squat jump height, reactive strength index
Raleigh	2016	APNM	0	1	2x TE	Healthy, active, adults	M/F	HIIT-Lower intensity HIIT-Middle intensity HIIT-Higher intensity	AT	HIIT-LO: 80% WRpeak HIIT-MID: 115% WRpeak HIIT-HIGH: 150% Wrpeak	4	12	3	VO2max
Raleigh	2018	APNM	0	0	Quantiles	Healthy, active, adults	M	SIT	AT	170% Wrpeak, 8x20s	4	16	4	VO2max
Ramirez-Velez	2019	Lipids in Health and Disease	0	1	2x TE	Healthy, not trained, adults	M/F	MICT HIIT	AT	MICT: 60-75% HRR, 30-35 min HIIT: 85-85%HRR, 4x4min	12	36	3	FMD, arterial stiffness (pulse wave velocity)
Ramirez-Velez	2020	Nutrients	0	1	2x TE	Overweight or obese, sedentary, adults	M/F	HIIT RT HIIT+RT	ATRT	HIIT: 85-95% Hrmax, 4x4minutes RT: 12-15 reps, 6 exercises, 50-70% 1RM HIIT+RT: HIIT+RT	12	36	3	Body weight, arms fat mass, trunk fat mass, legs fat mass, android fat mass, gynecoid fat mass, android/gynecoid fatt mass, arms lean mass, trunk lean mass, legs lean mass
Riesco	2010	Menopause	0	0	Zero based	Postmenopausal and obese, sedentary, adults	F	ATRT	ATRT	ATRT: Circuit program with HR between 65-75% Hrmax for 1hr	24	72	3	Fat free mass
Ross	2015	Mayo Clinic Proceedings	0	1	1x TE	See Brennan 2020	M/F	See Bonafiglia 2019 above	AT	See Bonafiglia 2019 above	See Bonafiglia 2019 above	See Bonafiglia 2019 above	See Bonafiglia 2019 above	mitochondrial function (PCr recovery rate - p-MRS)
Ross	2019	Frontiers in Physiology	0	N/A		dyslipidemia & obese or overweight, sedentary, adults	M/F	STRRIDE: ATx3: 1) 14 KKW at 40-55% VO2max; 2) 14 KKW at 65-80% VO2max; 3) 23 KKW at 65-80% VO2max STRRIDE-ATRT: 1) AT: 14 KKW at 65-80% VO2max; 2) RT: 8-12 reps x 3 sets at 8-12RM; 3) ATRT: full AT + RT program	ATRT	Various	24	72-120	3 to 5	Met-S Score
Sandroff	2019	Acta Neurol Scand	0	N/A		MS, sedentary, adults	M/F	MICT+RT+Balance	ATRT	Progressive	24	72	3	PPO, knee flexion peak torque, timed 25minute fast walk, 6minute walk, symbol digit modalities test, paced autidotry serial addition test
Saric	2019	JSCR	0	N/A		Healthy, trained adults	M	RT3 RT6	RT	Progressive RT program	6	18 36	3 6	Upper body muscular endurance, lower body musclar endurance
Sawyer	2015	JSCR	0	0	Zero based	Healthy, active, adults	F	MICT	AT	70% VO2peak, 30mins	12	36	3	Exercise energy compensation
Scharhag-Rosenberger	2012	Scand J Med Sci Sports	0	1	1x CV	Healthy, not trained, adults	M/F	MICT	AT	60% HRR, 45mins	50	150	3	VO2max, RHR, submax HR, individual anaerobic threshold
Schmid	2013	Eur. J. Prev. Cardiology	0	1	SWC/MCID	CHF, not stated, adults	M/F	Cardiac Rehab	OTHER	MICT: 60-80% VO2peak, 15mins RT: 60% 1RM, 15 mins	12	36	3	VO2max, Wrpeak, VE/VCO2 slope
Schubert	2017	PLoS One	0	1	SWC/MCID	Healthy, active, adults	M/F	SIT HIIT	AT	SIT: All out, 3-5 x 20s HIIT: 90% PPO, 6-8 x 1min	4	12	3	Exercise energy compensation
Schulhauser	2020	J. Sport Science	0	2	Various TE + SWC/MCID (confidence interval)	healthy, active, adults	M/F	SIT-30 SIT-15 SIT-5	AT	SIT-30: All out, 4-6 x 30s SIT-15: All out, 8-12 x 15s SIT-5: All out, 24-36 x 5s	4	12	3	VO2max, 5km time trial, peak sprint speed, time to peak sprint speed, average Wingate speed, minimum wingate speed
Simoneau	1986	Int J Sports Med	0	N/A		Healthy, not stated, adults, twins	M/F	MICT+HIIT	AT	MICT: 70% HRmax, 30mins HIIT: Variable	15	60 to 75	4 to 5	Creatine kinase activity
Sisson	2009	MSSE	0	0	Zero based	Overweight or obese, elevated BP, sedentary, adults	F	MICT - Low amount (LA) MICT - Moderate amount (MA) MICT - High Amount (HA)	AT	MICT-LA: 50% VO2max, 4kcal/kg/wk MICT-MA: 50% VO2max, 8kcal/kg/wk MICT-HA: 50% VO2max, 12kcal/kg/wk	24	72 to 96	3 to 4	VO2max
Stec	2016	Am J Physiol Endo Metab	0	0	Means clustering (quantiles)	Healthy, not trained, elderly	M/F	RT	RT	60-75% 1RM, 8-12 reps x 2 sets x 10 exercises	4	12	3	T2 Fibre CSA
Stec	2017	Exp Ger	0	0	Means clustering (quantiles)	Healthy, not trained, elderly	M/F	RT - High intensity high frequency (HILF) RT - High intensity high frequency (HIHF) RT - Low intensity low frequency (LILF) RT - low intensity high frequency (LIHF)	RT	RT-HILF and HIHF: To failure, concentric-eccentric 12-15 reps x 3 sets x 11 exercises RT-LILF and LIHF: 1 day same as above, the other day (s) doing same as above but concentric only and 2/3 the load	30	RT-HILF: 60 RT-HIHF: 90 RT-LILF: 60 RT-LIHF: 90	RT-HILF: 2 RT-HIHF: 3 RT-LILF: 2 RT-LIHF: 3	Thigh muscle mass (DXA)
Steele	2017	Healthcare	1	1	SWC/MCID	Low back pain, not stated, adults	M/F	RT - Isolated lumbar extension	RT	Variable - amalgamation of three studies	12	12 to 24	1 to 2	Isolated lumbar extension across angles (strength), peak ILEX strength (strength), ILEX strength index (strength), VAS (pain) and Oswestry Disability Index (ODI) (pain)
Stephens	2015	Metabolism	0	0	Zero based	T2D, sedentary, adults	M/F	AT RT ATRT	ATRT	HART-D (see Johannsen 2013)	HART-D (see Johannsen 2013)	HART-D (see Johannsen 2013)	HART-D (see Johannsen 2013)	HBA1c, muscle mtDNA content, %BF, BMI
Stephens	2018	Diabetes Care	0	0	Principal component analysis (quantiles)	T2D, sedentary, adults	M/F	MICT	AT	50-75% VO2peak, 20-45 min	10	40	4	Mitochondrial function (PCr recovery rate - p-MRS)
Stuart	2017	JSCR	0	0	Quantiles	Obese and metablic syndrome, sedentary, adults	M/F	RT MICT	ATRT	Variable - amalgamation of three studies	8	40	Variable - amalgamation of three studies	Fiber number, fibre CSA, WB: IR, IRS-1, GLUT4, pAMPK, PGC-1a, ATP synthase, pAKT, pmTOR, p70S6K1, insulin response during clamp
Seward	2019	Int J Environ Res Public health	0	1	1x TE	Healthy, not trained, adults	M/F	ATRT	ATRT	See Byrd 2019	12	See Byrd	See Byrd	VO2max and MET-S Score
Taafe	2019	JNCCN	0	0	Zero based	Prostate cancer, not stated, adults	M	Variable - amalgamation of four studies	ATRT	Variable - amalgamation of four studies	12-24 weeks	24-48	2 to 3	Lean mass, fat mass, trunk fat mass, appendicular sk. Muscle, chest press, leg press, chair rise, stair climb, 6meter usual walk, 6meter fast walk, 6meter backwards walk, 400meter walk
Thomaes	2013	MSSE	0	0	Quantiles	CAD, not stated, adults	M/F	Cardiac Rehab	OTHER	80% Hrpeak, 90mins	12	~27	2.26	Knee extension
Thomas	2020	MSSE	0	0	Zero based	See Marsh 2020	M/F	See Marsh 2020	ATRT	See Marsh 2020	See Marsh 2020	See Marsh 2020	See Marsh 2020	Total lean mass, total fat mass, visceral adipose tissue
Timmons	2005	BMC Biology	0	0	Quantiles	Not stated, sedentary, adults	M	MICT	AT	75% VO2peak, 45 mins	6	24	4	Peak aerobic capacity, submaximal HR, kcal during 15 minute test
Valenzuela	2018	Frontiers in Physiology	0	1	2x TE	End-stage-renal disease patients, unstated, adults	M/F	ATRT	ATRT	AT: 12-14 RPE, 30min RT: 30min	14	42	3	Handgrip, sit to stand 10 repetition test (going for speed), 6 min walking test
Valenzuela	2020	Journal of Clinical Medicine	0	1	SWC/MCID	Hospitalized patients, sedentary, elderly	M/F	Functional movements	OTHER	10 repetitions, 1-3 sets	Variable: depends on when patient was discharged	Variable: depends on when patient was discharged	5 to 15	Eating, bed to char, walking, toilet use, bathing, and dressing
Vellers	2020	MSSE	0	0	Quantiles	See Bouchard 1999 above	M/F	See Bouchard 1999 above	AT	See Bouchard 1999 above	See Bouchard 1999 above	See Bouchard 1999 above	See Bouchard 1999 above	VO2max
Vincent	2014	PM & R	0	1	SWC/MCID	Chronic lumbar pain and obese, not stated, elderly	M/F	RT-Total body RT-Lumbar only	RT	RT-Total: 60% 1RM, 15 reps x 1 set x 11 exercises RT-Lumbar: 16-18 RPE, 15 reps x 2 sets x 1 exercise	12	36	3	Lumbar strength (1RM)
Vollaard	2009	JAP	0	0	Quantiles	Healthy, sedentary, adults	M	MICT	AT	70% VO2max, 45min	6	24	4	VO2max
Wadell	2005	Advances in Physiotherapy	0	1	SWC/MCID	COPD, not stated, adults	M/F	ATRT-Land ATRT-Water	ATRT	Complex concurrent training protocols	12	36	3	1RM knee extension and knee flexion (strength)
Walsh	2020	APNM	1	2	TE + SWC/MCID (confidence interval)	Obese, active, adolescents	M/F	AT RT ATRT	ATRT	AT: 20-45 mins at 65-85% HRmax RT: 8-15 RM 15 reps x 2 sets for 20-45 mins ATRT: AT + RT, 90 mins	24	96	4	Body fat mass, lean body mass, WC, SBP, glucose, HDL-C, TGs
Wang	2020	MSSE	0	N/A		Non-obese, inactive, older adults	F	MICT-Low dose MICT-High dose	AT	MICT-Low: 50-55% HRR 33.6 kJ/kg body weight MICT-Mod: 50-55% HRR 58.8 kJ/kg body weight	16	48 to 64	3 to 4	Sedentary time, Moderate-vigorous physical activity time, light physical activity time, moderate-physical activity time outside of exercise program
Weatherwax	2018	Int. J. Enviro. Res. Pub. Health	0	1	1x TE	Healthy, sedentary, adults	M/F	MICT-HRR MICT-VT	AT	MICT-HRR: 40-65% HRR, 15-35min MICT-VT: HR VT1-VT2, 15-35min	12	36	3	Score generated from equation using HDL, TG, FG, WC, and MAP
Weatherwax	2018	OA J Sports Med	0	1	1x TE	Healthy, sedentary, adults	M/F	MICT-HRR MICT-VT	AT	MICT-HRR: 40-65% HRR, 20-60min MICT-VT: HR VT1-VT2, 20-60min	12	36	3	VO2max
Weatherwax	2019	MSSE	0	1	1x TE	Healthy, sedentary, adults	M/F	MICT-HRR MICT-VT	AT	MICT-HRR: 40-65% HRR, 20-60min MICT-VT: HR VT1-VT2, 20-60min	12	36	3	VO2max
Williams	2019	Frontiers in Physiology	0	2	TE + SWC/MCID (confidence interval)	Mixed analysis - too variable	M/F	SIT + LV-HIIT HV-HIIT MICT	AT	Mixed analysis - many doses included	Mixed analysis - too variable	Mixed analysis - too variable	Mixed analysis - too variable	VO2max
Williamson	2017	Sports Medicine	1	N/A		Healthy, not trained, adults	M/F	MICT + HIIT	AT	MICT: 60-85% HRR, 40-45min HIIT: 80% HRR 3, x 10min	20	MICT: 40-100 HIIT: 8	MICT: 4-5 HIIT: 0.4	VO2max
Williamson	2018	Obesity Reviews	1	N/A		Systematic review - too variable	M/F	Systematic review - many doses included	ATRT	Systematic review - many doses included	Systematic review - too variable	Systematic review - too variable	Systematic review - too variable	Body weight
Wilson	1996	Circulation	0	1	SWC/MCID	CHF, not stated, adults	M/F	Rehab	OTHER	60-70% HRmax, 45mins	12	36	3	VO2max, LT
Witvrouwen	2019	Eur. J. Prev. Cardiology	0	1	SWC/MCID	CAD, not stated, adults	M/F	HIIT MICT	AT	HIIT: 85-90% VO2peak, 3 x 4-min intervals MICT: 60-70% VO2peak, 37 minutes	12	36	3	VO2max
Wolpern	2015	BMC SSMR	0	1	1x CV	Healthy, sedentary, adults	M/F	MICT-HRR MICT-VT	AT	MICT-HRR: 40-65% HRR, 20-30min MICT-VT: HR VT1-VT2, 20-30min	12	56	3 to 5	VO2max
Wormgoor	2018	Frontiers in Endocrinology	0	N/A		T2D and obese, not trained, adults	M	ATRT HIIT + RT	ATRT	ATRT: Progressive AT + 1RM 12-15 reps x 2 sets x 5 exercises_x000D_ HIIT + RT: Progressive HIIT + 67-75% 1RM 12-15 reps x 2 sets x 5 exercises	12	36	3	HBA1C, DBP, Skinfolds, HRV, Peak Torque, Urine albumin to creatine ratio
Yalamanchi	2016	Diabetes research and clinical practice	0	N/A		T2D, not trained, adults	M/F	ATRT	ATRT	RT: 50% 1RM 12-15 reps x 2 sets x 7 exercises AT: 60-90% HRmax 45minute	24	72	3	Total lean mass, leg lean mass, arm lean mass, trunk mass, body fat, total lean mass, total fat mass Strength (1RM)
Yan	2017	BMC	0	N/A		Healthy, active, adults	M	HIIT	AT	Progressive HIIT program	4	12	3	VO2max, LT, 20km TT, CS activity (assay), mito resp (respirometer)
Yoo	2016	EJAP	0	0	Means clustering (quantiles)	Healthy, not trained, adults	M/F	HIIT	AT	60-84% HRmax 3x20s	9	27	3	Strength (knee peak torque)
Yu	2020	J. Sport. Health Sci	1	N/A		Mild-moderate Alzheimer's Dementia, not stated, older adults	M/F	MICT	AT	50-75% HRR, 20-50min	24	72	3	Alzheimer's disease assessment scale-cognition, shuttle walk test, 6-min walk test, VO2max
			Classification Count
			0	37
			1	66
			2	10
			Not enough info reported	3
			Total	116

## Sheet: S6. Risk of bias assessment
First Author	Year	Journal	Selection bias - random sequence generation	Selection bias - allocation concealment	Performance bias - blinding	Detection bias - outcome assessor blinding	Attrition bias - outcome data	Reporting bias - registration	Other bias
Ahtiainen	2016	Age	Unclear	Unclear	High	Unclear	Unclear	High
Ahtiainen	2020	Scand J Med Sci Sports	Unclear	Unclear	High	Unclear	Unclear	High
Álvarez	2017	Front Physiol	Unclear	Unclear	High	Unclear	Low	High
Álvarez	2017	Front Physiol	Unclear	Unclear	High	Unclear	Low	High
Álvarez	2017	J Appl Physiol	Unclear	Unclear	High	Unclear	Low	High
Álvarez	2018	Pediatric Obesity	Unclear	Unclear	High	Unclear	Low	High
Álvarez	2018	Int J Obesity	Unclear	Unclear	High	Unclear	Low	High
Álvarez	2018	Scand J Med Sci Sports	Unclear	Unclear	High	Unclear	Low	High
Álvarez	2018	Front Physiol	Unclear	Unclear	High	Unclear	Low	High
Álvarez	2019	Scand J Med Sci Sports	Unclear	Unclear	High	Unclear	Low	High
Astorino	2014	PLoS One	N/A - single-arm	N/A - single-arm	N/A - single-arm	Unclear	Low	High
Astorino	2018	Eur J Appl Physiol	High	High	High	Unclear	Low	High
Bakker	2018	Med Sci Sport Ex	N/A - single-arm	N/A - single-arm	N/A - single-arm	Unclear	Low	High
Barbalho	2017	Exp Gerontology	Unclear	Unclear	High	Unclear	Unclear	High
Barbeau	2003	Cdn J Appl Physiol	Unclear	Unclear	High	Unclear	Unclear	High
Bonafiglia	2016	PLoS One	Unclear	Unclear	High	Unclear	Low	High
Bonafiglia	2018	Phys Rep	Unclear	Unclear	High	Unclear	Low	High
Bonafiglia	2019	Phys Rep	Low	Low	High	Unclear	Low	Low
Bonafiglia	2019	Eur J Appl Physiol	Low	Low	High	Unclear	Low	Low
Bouchard	1990	Int J Obesity	N/A - single-arm	N/A - single-arm	N/A - single-arm	Unclear	Low	High
Bouchard	1994	Obesity	N/A - single-arm	N/A - single-arm	N/A - single-arm	Unclear	Low	High
Bouchard	1999	J Appl Physiol	N/A - single-arm	N/A - single-arm	N/A - single-arm	Unclear	Unclear	Low
Bouchard	2012	PLoS One	N/A - analysis of multiple studies	N/A - analysis of multiple studies	N/A - analysis of multiple studies	N/A - analysis of multiple studies	N/A - analysis of multiple studies	N/A - analysis of multiple studies
Boulé	2005	Diab Care	N/A - single-arm	N/A - single-arm	N/A - single-arm	Unclear	Unclear	Low
Brennan	2020	Med Sci Sport Ex	Low	Low	High	Unclear	Low	Low
Byrd	2019	Int J Env Res Pub Hlth	Unclear	Unclear	High	Unclear	Low	High
Cadore	2018	J Nutrition	Unclear	Low	High	Unclear	Low	High
Castro	2019	PloS One	Unclear	Unclear	High	Unclear	Low	Low
Caudwell	2009	Pub Hlth Nutr	N/A - single-arm	N/A - single-arm	N/A - single-arm	Unclear	Unclear	High
Chen	2017	Biomed Gen Genom	N/A - single-arm	N/A - single-arm	N/A - single-arm	Unclear	Unclear	High
Chmelo	2015	J Am Ger Soc	Unclear	Unclear	High	Unclear	Low	High
Churchward-Venne	2015	J Am Med Dir Assoc	N/A - analysis of multiple studies	N/A - analysis of multiple studies	N/A - analysis of multiple studies	N/A - analysis of multiple studies	N/A - analysis of multiple studies	N/A - analysis of multiple studies
Croymans	2013	J Appl Physiol	N/A - single-arm	N/A - single-arm	N/A - single-arm	Unclear	Low	High
Dalleck	2015	DMSO	N/A - analysis of multiple studies	N/A - analysis of multiple studies	N/A - analysis of multiple studies	N/A - analysis of multiple studies	N/A - analysis of multiple studies	N/A - analysis of multiple studies
Dalleck	2016	J Fit Res	Low	Low	Unclear	Low	Low	High
Damas	2019	J Appl Physiol	N/A - single-arm	N/A - single-arm	N/A - single-arm	Unclear	Unclear	High
Damas	2019	JSCR	Unclear	Unclear	Unclear	Unclear	Low	High
Davidsen	2011	J Appl Physiol	Unclear	Unclear	High	Unclear	Low	High
de Lannoy	2017	PloS One	Low	Low	High	Unclear	Low	Low
Del Giudice	2020	JSAMS	N/A - single-arm	N/A - single-arm	N/A - single-arm	Unclear	Low	High
Delgado-Floody	2019	Nutrition, Metabolism & Cardiovascular Diseases	Unclear	Unclear	High	Unclear	Low	Low
Denham	2019	Biomed J	N/A - single-arm	N/A - single-arm	N/A - single-arm	Unclear	Unclear	High
Diaz-Vegas	2018	Sci & Sports	N/A - single-arm	N/A - single-arm	N/A - single-arm	Low	Unclear	High
Dionne	1993	Med Sci Sport Ex	N/A - single-arm	N/A - single-arm	N/A - single-arm	Unclear	Low	High
Edgett	2018	Clin Phys Func Img	Unclear	Unclear	High	Unclear	Low	High
Erskine	2010	Eur J Appl Physiol	N/A - single-arm	N/A - single-arm	N/A - single-arm	Unclear	Unclear	High
Garcia	2016	Clin Phys Func Img	Unclear	Unclear	High	Unclear	Low	High
Goddard	2014	Int J Ex Sci	Unclear	Unclear	High	Unclear	Low	High
Gray	2018	APNM	N/A - single-arm	N/A - single-arm	N/A - single-arm	Unclear	Low	High
Gross	2007	Med Sci Sport Ex	Unclear	Unclear	High	Unclear	Unclear	High
Gurd	2016	APNM	N/A - analysis of multiple studies	N/A - analysis of multiple studies	N/A - analysis of multiple studies	N/A - analysis of multiple studies	N/A - analysis of multiple studies	N/A - analysis of multiple studies
Hagstrom	2018	Int J Sports Med	Low	Low	High	Unclear	Low	Low
Hammond	2019	Med Sci Sport Ex	Low	Low	High	Unclear	Low	Low
Haun	2019	Front Physiol	N/A - single-arm	N/A - single-arm	N/A - single-arm	Unclear	Unclear	High
Hauser	2016	Med Sci Sport Ex	Unclear	Unclear	High	Unclear	Unclear	High
Hautala	2006	Eur J Appl Physiol	Unclear	Unclear	High	Unclear	Low	High
Hecksteden	2018	J Appl Physiol	N/A - single-arm	N/A - single-arm	N/A - single-arm	Unclear	Low	High
Horak	2018	PloS One	Unclear	Unclear	High	Unclear	Low	High
Hubal	2005	Med Sci Sport Ex	N/A - single-arm	N/A - single-arm	N/A - single-arm	Unclear	Unclear	Low
Hvid	2017	Exp Gerontology	Low	Low	High	Low	Low	Low
Islam	2019	APNM	Unclear	Unclear	High	Unclear	Low	High
Johannsen	2013	Diab Care	Low	Low	High	Low	Low	Low
Kacerovsky-Bielesz	2012	Diab Care	Unclear	Unclear	High	Unclear	Low	High
Karavirta	2011	Med Sci Sport Ex	Unclear	Unclear	High	Unclear	Low	High
Karavirta	2013	PLoS One	Unclear	Unclear	High	Unclear	Low	High
Keller	2011	J Appl Physiol	N/A - single-arm	N/A - single-arm	N/A - single-arm	Unclear	Low	High
King	2008	Int J Obesity	N/A - single-arm	N/A - single-arm	N/A - single-arm	Unclear	Low	High
Kneppers	2019	J Cach Sarc Muscle	N/A - single-arm	N/A - single-arm	N/A - single-arm	Unclear	Low	Low
Koufaki	2002	Med Sci Sport Ex	N/A - single-arm	N/A - single-arm	N/A - single-arm	Unclear	Low	High
Krusnauskas	2020	Medicina	N/A - single-arm	N/A - single-arm	N/A - single-arm	Unclear	Low	High
Leddy	2016	J Neurol Phys Therap	N/A - analysis of multiple studies	N/A - analysis of multiple studies	N/A - analysis of multiple studies	N/A - analysis of multiple studies	N/A - analysis of multiple studies	N/A - analysis of multiple studies
Leifer	2016	MSSE	N/A - analysis of multiple studies	N/A - analysis of multiple studies	N/A - analysis of multiple studies	N/A - analysis of multiple studies	N/A - analysis of multiple studies	N/A - analysis of multiple studies
Leon	2002	Int J Sports Med	N/A - single-arm	N/A - single-arm	N/A - single-arm	Unclear	Unclear	Low
Leońska-Duniec	2018	J Sport Sci Med	N/A - single-arm	N/A - single-arm	N/A - single-arm	Unclear	Low	High
Lortie	1984	Int J Sports Med	N/A - single-arm	N/A - single-arm	N/A - single-arm	Unclear	Low	High	High
Marsh	2020	J Phys	Low	Unclear	High	Low	Low	Low
Massie	2019	Ped Ex Sci	High	High	High	Unclear	Low	High
McLaren	2018	J Sport Sci	N/A - single-arm	N/A - single-arm	N/A - single-arm	Unclear	Low	High
McPhee	2010	Eur J Appl Physiol	N/A - single-arm	N/A - single-arm	N/A - single-arm	Unclear	Unclear	High
McPhee	2011	Exp Phys	N/A - single-arm	N/A - single-arm	N/A - single-arm	Unclear	Unclear	High
Medrano	2020	Ped Diab	Low	Low	High	Low	Low	Low
Metcalfe	2016	APNM	N/A - single-arm	N/A - single-arm	N/A - single-arm	Unclear	Low	High
Mobley	2018	PloS One	Unclear	Low	High	Low	Low	Low
Montero	2017	J Phys	Unclear	Unclear	High	Unclear	Low	High
Morton	2018	Frontiers in Physiology	N/A - single-arm	N/A - single-arm	N/A - single-arm	Low	Unclear	Low
Mueller	2015	Frontiers in human neuroscience	N/A - single-arm	N/A - single-arm	N/A - single-arm	Unclear	Low	High
Mulroy	2010	Physical therapy	Low	Low	High	Low	Low	Low
Nascimento	2018	Clinical interventions in aging	N/A - single-arm	N/A - single-arm	N/A - single-arm	Unclear	Low	High
Nascimento	2020	Blood Pressure Monitoring	N/A - single-arm	N/A - single-arm	N/A - single-arm	Unclear	Low	High
Nunes	2020	Aging Clin & Exp Res	Unclear	Unclear	High	Unclear	Unclear	High
Ogasawara	2016	Physiological genomics	N/A - single-arm	N/A - single-arm	N/A - single-arm	Unclear	Low	High
Orssatto	2020	Sports Sciences for Health	Unclear	Unclear	High	Unclear	Unclear	High
Pandey	2015	Diabetes Care	Low	Low	High	Low	Low	Low
Park	2007	Am J Physiol Heart Circ Physiol	N/A - single-arm	N/A - single-arm	N/A - single-arm	Unclear	Unclear	High
Patel	2020	J. Vascular Surgery	N/A - analysis of multiple studies	N/A - analysis of multiple studies	N/A - analysis of multiple studies	N/A - analysis of multiple studies	N/A - analysis of multiple studies	N/A - analysis of multiple studies
Peltonen	2018	EJAP	Unclear	Unclear	High	Unclear	Low	High
Prestes	2015	Age	Unclear	Unclear	High	Unclear	Unclear	High
Prestes	2018	JSCR	N/A - single-arm	N/A - single-arm	N/A - single-arm	Unclear	Low	High
Prud'homme	1984	MSSE	N/A - single-arm	N/A - single-arm	N/A - single-arm	Unclear	Low	High
Radnor	2017	JSCR	Unclear	Unclear	High	Unclear	Low	High
Raleigh	2016	APNM	Unclear	Unclear	High	Unclear	Low	High
Raleigh	2018	APNM	Unclear	Unclear	High	Unclear	Low	High
Ramirez-Velez	2019	Lipids in Health and Disease	Low	Low	High	Low	Low	Low
Ramirez-Velez	2020	Nutrients	Low	Low	High	Low	Low	Low
Riesco	2010	Menopause	Low	Low	High	Unclear	Low	High
Ross	2015	Mayo Clinic Proceedings	Low	Low	High	Unclear	Low	Low
Ross	2019	Frontiers in Physiology	N/A - analysis of multiple studies	N/A - analysis of multiple studies	N/A - analysis of multiple studies	N/A - analysis of multiple studies	N/A - analysis of multiple studies	N/A - analysis of multiple studies
Sandroff	2019	Acta Neurol Scand	Low	Low	High	Low	Unclear	Low
Saric	2019	JSCR	Unclear	Unclear	Unclear	Unclear	Low	High
Sawyer	2015	JSCR	N/A - single-arm	N/A - single-arm	N/A - single-arm	Unclear	Low	High
Scharhag-Rosenberger	2012	Scand J Med Sci Sports	N/A - single-arm	N/A - single-arm	N/A - single-arm	Unclear	Unclear	High
Schmid	2013	Eur. J. Prev. Cardiology	N/A - single-arm	N/A - single-arm	N/A - single-arm	Unclear	Low	High
Schubert	2017	PLoS One	Unclear	Unclear	High	Unclear	Low	High
Schulhauser	2020	J. Sport Science	Unclear	Unclear	High	Unclear	Low	High
Seward	2019	Int J Environ Res Public health	Low	Unclear	High	Unclear	Unclear	High
Simoneau	1986	Int J Sports Med	N/A - single-arm	N/A - single-arm	N/A - single-arm	Unclear	Low	High
Sisson	2009	MSSE	Low	Low	High	Low	Low	Low
Stec	2016	Am J Physiol Endo Metab	N/A - single-arm	N/A - single-arm	N/A - single-arm	Low	Low	High
Stec	2017	Exp Ger	Unclear	Unclear	High	Low	Low	Low
Steele	2017	Healthcare	N/A - analysis of multiple studies	N/A - analysis of multiple studies	N/A - analysis of multiple studies	N/A - analysis of multiple studies	N/A - analysis of multiple studies	N/A - analysis of multiple studies
Stephens	2015	Metabolism	Low	Low	High	Low	Low	Low
Stephens	2018	Diabetes Care	N/A - single-arm	N/A - single-arm	N/A - single-arm	High	Low	Low
Stuart	2017	JSCR	High	High	High	High	Low	Low
Taafe	2019	JNCCN	N/A - analysis of multiple studies	N/A - analysis of multiple studies	N/A - analysis of multiple studies	N/A - analysis of multiple studies	N/A - analysis of multiple studies	N/A - analysis of multiple studies
Thomaes	2013	MSSE	N/A - single-arm	N/A - single-arm	N/A - single-arm	Low	High	High
Thomas	2020	MSSE	Low	Unclear	High	Low	Low	Low
Timmons	2005	BMC Biology	N/A - single-arm	N/A - single-arm	N/A - single-arm	Unclear	Unclear	High
Valenzuela	2018	Frontiers in Physiology	High	High	High	Unclear	Low	High
Valenzuela	2020	Journal of Clinical Medicine	Unclear	Unclear	High	Unclear	Low	Low
Vellers	2020	MSSE	N/A - single-arm	N/A - single-arm	N/A - single-arm	Unclear	Unclear	Low
Vincent	2014	PM & R	Low	Low	High	Unclear	Low	Low
Vollaard	2009	JAP	N/A - single-arm	N/A - single-arm	N/A - single-arm	Unclear	Low	High
Wadell	2005	Advances in Physiotherapy	High	High	High	Unclear	Low	High
Walsh	2020	APNM	Low	Low	High	Low	Low	Low
Wang	2020	MSSE	Unclear	Unclear	High	High	Low	Low
Weatherwax	2018	Int. J. Enviro. Res. Pub. Health	Low	Low	High	Low	Low	Low
Weatherwax	2018	OA J Sports Med	N/A - analysis of multiple studies	N/A - analysis of multiple studies	N/A - analysis of multiple studies	N/A - analysis of multiple studies	N/A - analysis of multiple studies	N/A - analysis of multiple studies
Weatherwax	2019	MSSE	Low	Low	High	Low	Low	Low
Williams	2019	Frontiers in Physiology	N/A - analysis of multiple studies	N/A - analysis of multiple studies	N/A - analysis of multiple studies	N/A - analysis of multiple studies	N/A - analysis of multiple studies	N/A - analysis of multiple studies
Williamson	2017	Sports Medicine	N/A - analysis of multiple studies	N/A - analysis of multiple studies	N/A - analysis of multiple studies	N/A - analysis of multiple studies	N/A - analysis of multiple studies	N/A - analysis of multiple studies
Williamson	2018	Obesity Reviews	N/A - meta-analysis	N/A - meta-analysis	N/A - meta-analysis	N/A - meta-analysis	N/A - meta-analysis	Low
Wilson	1996	Circulation	N/A - single-arm	N/A - single-arm	N/A - single-arm	Unclear	Low	High
Witvrouwen	2019	Eur. J. Prev. Cardiology	Unclear	Low	High	Low	Unclear	Low
Wolpern	2015	BMC SSMR	Low	Low	Unclear	Low	Low	Low
Wormgoor	2018	Frontiers in Endocrinology	Low	Low	High	High	Low	Low
Yalamanchi	2016	Diabetes research and clinical practice	Unclear	Unclear	High	Unclear	Low	Low
Yan	2017	BMC	N/A - single-arm	N/A - single-arm	N/A - single-arm	Unclear	Low	Low
Yoo	2016	EJAP	N/A - single-arm	N/A - single-arm	N/A - single-arm	Unclear	Low	Low
Yu	2020	J. Sport. Health Sci	Low	Low	High	Low	Low	Low
		Counts
		Unapplicable	66	66	66	14	14	13	0
		Unclear risk of bias	49	49	4	106	30	0	0
		Low risk of bias	29	29	0	25	104	46	0
		High risk of bias	5	5	79	4	1	90	1
		Total	149	149	149	149	149	149	1
